# Supplementary material for: Curcumin Electroanalysis at a Disposable Graphite Electrode
Source: Biosensors (Basel). 2025 Feb 23;15(3):137. doi: 10.3390/bios15030137 (PMC11940204; doi:10.3390/bios15030137)
Supplement: Supplementary file 1 [file biosensors-15-00137-s001.zip]

Archive with 1 entries (1 files):
- biosensors-3461217-supplementary.pdf
